# Supplementary material for: German Chamomile (Matricaria chamomilla L.) Flower Extract, Its Amino Acid Preparations and 3D-Printed Dosage Forms: Phytochemical, Pharmacological, Technological, and Molecular Docking Study
Source: Int J Mol Sci. 2024 Jul 29;25(15):8292. doi: 10.3390/ijms25158292 (PMC11311743; doi:10.3390/ijms25158292)
Supplement: Supplementary file 1 [file ijms-25-08292-s001.zip]

Archive with 1 entries (1 files):
- ijms-3094105-supplementary.pdf
